# Supplementary material for: Rational combination of SHP2 and mTOR inhibition for the treatment of hepatocellular carcinoma
Source: Mol Oncol. 2023 Feb 9;17(6):964–80. doi: 10.1002/1878-0261.13377 (PMC10257427; doi:10.1002/1878-0261.13377)
Supplement: Supplementary file 7 — Table S1. Panel of antibodies used for flow cytometry. Orange, myeloid panel: Depicts markers for cell surface, intracellular and a control for live/dead cells followed by the clone for the antibody, the product reference and the dilution used for each antibody. Green, lymphoid panel: Depicts markers for cell surface, intracellular and a control for live/dead cells followed by the clone for the antibody, the product reference and the dilution used for each antibody. [file MOL2-17-964-s004.xlsx]

## Sheet: Sheet1
	Myeloid panel				Lymphoid panel
	Marker	Clone	Product reference	Dilution	Marker	Clone	Product reference	Dilution
	Cell surface antigens				Cell surface antigens
	CD16/CD32 (Fc block)	2.4G2	BD Biosciences, cat. no. 553142	1/400	CD16/CD32 (Fc Block)	2.4G2	BD Biosciences, cat. no. 553142	1/400
	CD11b	M1/70	BD Biosciences, cat. no. 562605	1/1200	CD11b	M1/70	BD Biosciences, cat. no. 563402	1/400
	CD45	30-F11	Biolegend, cat. no. 103128	1/200	CD45	30-F11	Biolegend, cat. no. 103128	1/200
	Ly6G	1A8	BD Biosciences, cat. no.551460	1/400	CD19	6D5	Biolegend, cat. no. 115546	1/200
	Ly6C	HK1.4	Biolegend, cat. no. 128036	1/600	CD3	500A2	eBioScience, 46-0033-82	1/300
	F4/80	BM8	Biolegend, cat. no. 123114	1/400	NK1.1	PK136	Biolegend, cat. no. 108714	1/200
	MHCII	M5/114.15.2	BD Biosciences, cat. no. 563415	1/200	CD8	53-6.7	Life Technologies, cat. no. 11-0081-82	1/200
	CD11c	N418	Life Technologies, cat. no. 35-0114-82	1/400	CD4	GK1.5	Biolegend, cat. no. 100412	1/200
	CD103	2.E7	Biolegend, cat no. 121429	1/200	PD-1	J43	BD Biosciences, cat. no. 562584	1/500
	PD-1	RMP1-30	Biolegend, cat no. 109103	1/200	CD44	IM7	Biolegend, cat. no. 103047	1/400
	PD-L1	10F.9G2	Biolegend, cat no. 124311	1/150	CD69	H1.2F3	Biolegend, cat. no. 104536	1/200
	Intracellular antigens				Intracellular antigens
	Ki67	B56	BD Biosciences, cat. no. 563756	1/200	FoxP3	FJK-16s	Life Technologies, cat. no. 35-5773-82	1/200
					Granzyme B	QA16A02	Biolegend, cat. no. 372208	1/200
					Ki67	B56	BD Biosciences, cat. no. 563756	1/200
	Live/dead staining				Live/dead staining
	Zombie NIR Fixable Viability Kit	-	Biolegend, cat. no. 423105	1/1000	Zombie NIR Fixable Viability Kit	-	Biolegend, cat. no. 423105	1/1000
